# Supplementary material for: A Multifunctional ε-Polylysine/Hyaluronic Acid Hydrogel Promotes Diabetic Wound Healing by Orchestrating Multidimensional Synergy
Source: Pharmaceutics. 2026 Apr 13;18(4):473. doi: 10.3390/pharmaceutics18040473 (PMC13119098; doi:10.3390/pharmaceutics18040473)
Supplement: Supplementary file 1 [file pharmaceutics-18-00473-s001.zip]

Archive with 1 entries (1 files):
- pharmaceutics-4218411-supplementary.pdf
